# Supplementary material for: Chitosan-Stabilized Selenium Nanoparticles Alleviate High-Fat Diet-Induced Non-Alcoholic Fatty Liver Disease (NAFLD) by Modulating the Gut Barrier Function and Microbiota
Source: J Funct Biomater. 2024 Aug 22;15(8):236. doi: 10.3390/jfb15080236 (PMC11355332; doi:10.3390/jfb15080236)
Supplement: Supplementary file 1 [file jfb-15-00236-s001.zip]

Archive with 1 entries (1 files):
- jfb-3153125-supplementary.pdf
